# Supplementary material for: Antibiotics-Induced Intestinal Immunomodulation Attenuates Experimental Autoimmune Neuritis (EAN)
Source: J Neuroimmune Pharmacol. 2024 May 31;19(1):26. doi: 10.1007/s11481-024-10119-9 (PMC11143056; doi:10.1007/s11481-024-10119-9)
Supplement: Supplementary file 2 — Supplementary Table 1: Overview of bacterial family and genus relative abundances after antibiotic treatment in EAN. Significant increases and decreases in relative abundance values that persisted after FDR-adjustment (Benjamini-Hochberg procedure) are considered to be increased or decreased in EAN or antibotics recipient EAN rats (EAN+AB) compared to each other and to controls. An FDR-adjusted p-value < 0.05 is considered to be statistically significant. Timepoints refer to pre and post EAN induction. (XLSX 11 KB) [file 11481_2024_10119_MOESM2_ESM.xlsx]

## Sheet: Sheet1
Timepoint	Family	EAN: relative abundance	EAN + AB: relative abundance	Control: relative abundance	FDR-adjusted p-value			Interpretation
					EAN + AB vs. EAN	EAN vs. Control	EAN + AB vs. Control
Pre	Bacillaceae	0.004 ± 0.008	0.002 ± 0.004	0.002 ± 0.003	1	1	1	No difference
Post	Bacillaceae	0.004 ± 0.006	0.00 ± 0.00	0.00 ± 0.00	0.04	0.4	1	Reduced in EAN + AB
Pre	Sutterellaceae	0.02 ± 0.01	0.04 ± 0.03	0.03 ± 0.02	1	1	1	No difference
Post	Sutterellaceae	0.02 ± 0.01	0.1 ± 0.07	0.03 ± 0.01	0.002	1	0.004	Increased in EAN + AB
Timepoint	Genus	EAN: relative abundance	EAN + AB: relative abundance	Controls: relative abundance	FDR-adjusted p-value			Interpretation
					EAN vs. EAN + AB	EAN vs. Control	EAN + AB vs. Control
Pre	Anaerotruncus	0.001 ± 0.001	0.0004 ± 0.0003	0.001 ± 0.002	1	1	1	No difference
Post	Anaerotruncus	0.003 ± 0.003	0.00 ± 0.00	0.0006 ± 0.001	0.0006	0.2	0.2	Reduced in EAN + AB
Pre	Lactobacillus	0.07 ± 0.09	0.11 ± 0.05	0.08 ± 0.07	1	1	1	No difference
Post	Lactobacillus	0.06 ± 0.04	0.35 ± 0.17	0.09 ± 0.06	0.001	1	0.007	Increased in EAN + AB
Pre	Parasutterella	0.02 ± 0.01	0.04 ± 0.03	0.03 ± 0.02	1	1	1	No difference
Post	Parasutterella	0.02 ± 0.01	0.1 ± 0.07	0.03 ± 0.01	0.002	1	0.004	Increased in EAN + AB
Pre	UBA1819	0.001 ± 0.007	0.0043 ± 0.009	0.0005 ± 0.0007	1	1	1	No difference
Post	UBA1819	0.001 ± 0.0004	0.00 ± 0.00	0.0004 ± 0.0005	0.0006	0.37	0.09	Reduced in EAN + AB
